# Supplementary material for: Anti-HIV Ermiasolides from Croton megalocarpus
Source: Molecules. 2022 Oct 19;27(20):7040. doi: 10.3390/molecules27207040 (PMC9610617; doi:10.3390/molecules27207040)
Supplement: Supplementary file 1 [file molecules-27-07040-s001.zip]

Archive with 1 entries (1 files):
- molecules-1800300-Supplementary.pdf
